# Supplementary material for: Assessing the Impact of (Poly)phenol-Rich Foods on Cardiometabolic Risk in Postmenopausal Women: A Dietary Trial
Source: Antioxidants (Basel). 2024 Aug 9;13(8):973. doi: 10.3390/antiox13080973 (PMC11351953; doi:10.3390/antiox13080973)
Supplement: Supplementary file 1 [file antioxidants-13-00973-s001.zip]

Archive with 1 entries (1 files):
- antioxidants-3108573-supplementary.pdf
